# Supplementary material for: Diverging Mineral Chemistry of Iron and Nickel Throughout Earth’s Changing Redox Conditions Reveals Foundation for Their Evolution as Protein Cofactors
Source: Life (Basel). 2026 May 1;16(5):747. doi: 10.3390/life16050747 (PMC13208631; doi:10.3390/life16050747)
Supplement: Supplementary file 1 [file life-16-00747-s001.zip]

Archive with 1 entries (1 files):
- life-4235375-supplementary.pdf
